# Supplementary material for: Multi‐Strain Probiotics BLa80, LRa05, and BBr60 Modulate Inflammation, Bile Acids, and Gut Microbiota in Type 2 Diabetes: A Randomized Controlled Trial
Source: Food Sci Nutr. 2026 Apr 10;14(4):e71735. doi: 10.1002/fsn3.71735 (PMC13066713; doi:10.1002/fsn3.71735)
Supplement: Supplementary file 2 — Table S1: Serum amino acid analysis. Table S2: Differential metabolites analysis of bile acid metabolism. Table S3: KEGG pathway analysis of bile acid metabolomics. [file FSN3-14-e71735-s001.xlsx]

## Sheet: Table S1
Table S1 Serum Amino Acid Analysis
Abbreviation of amino acid	The full name of amino acid
Gly	Glycine
Ala	Alanine
GABA	γ-Aminobutyric
Ser	Serine
Pro	Proline
Val	Valine
Thr	Threonine
Ile	Isoleucine
Leu	Leucine
Asn	Asparagine
Orn	Ornithine
Asp	Aspartic
Hcy	Homocysteine
Gln	Glutamine
Lys	Lysine
Glu	Glutamic
Met	Methionine
His	Histidine
Phe	Phenylalanine
Arg	Arginine
Tyr	Tyrosine
Trp	Tryptophan

## Sheet: Table S2
Table S2 Differential Metabolites Analysis of Bile Acid Metabolism
Accession	pla_0_Mean	pla_1_Mean	pro_0_Mean	pro_1_Mean	p.value_pla_0 vs pro_0	p.value_pla_1 vs pro_1	p.value_pro_0 vs pro_1	p.value_pla_0 vs pla_1
12-ketoLCA	0.00982613	0.00727022	0.00753646	0.00818186	0.0818019	0.635916	0.263205	0.725534
7-ketoLCA	0.00130779	0.00302087	0.0014086	0.00214827	0.451663	0.0660279	0.0189688	0.75621
7OH3OCholA	0.0185086	0.0160767	0.0180994	0.0160448	0.838979	0.783873	0.0081288	0.0174746
ACA	0.000610003	0.00048569	0.00057415	0.000446071	0.709694	0.40816	0.00666786	0.0427645
beta-CA	0.00100378	0.00193636	0.00102974	0.00118527	0.655993	0.652117	0.804077	0.840838
beta-MCA	0.000558959	0.0025158	0.000498179	0.00152242	0.313041	0.0244176	0.000328776	9.93996e-07
beta-UDCA	0.0970381	0.210394	0.271673	0.174339	0.0312044	0.142231	0.0130985	0.368581
CA	0.0596801	0.0237994	0.0420731	0.0199345	0.635403	0.765712	0.00383137	0.00960239
CDCA	0.0176823	0.0103278	0.0124497	0.0064334	0.894524	0.270351	0.00736195	0.279521
CDCA-3S	0.00427153	0.00091389	0.00377074	0.0011955	0.0241078	0.355912	0.983516	0.00115345
CDCA-G	0.0859434	0.0353796	0.0463815	0.0604344	0.39228	0.819805	0.539186	0.100887
DCA	0.203396	0.111864	0.159031	0.121173	0.0172855	0.605483	0.352209	0.0313765
DiOH24CA	0.0876068	0.049025	0.0624425	0.0328817	0.984138	0.324201	0.0123081	0.222934
GCA	0.0576602	0.0426936	0.047649	0.0272553	0.713652	0.255627	0.000153535	0.0109181
GCA-3S	0.000579983	0.00039178	0.000514022	0.000353508	0.24715	0.509412	0.723135	0.0472942
GCDCA	0.398626	0.293367	0.360739	0.187608	0.874417	0.409363	0.000112893	0.0212325
GCDCA-3S	0.0472262	0.0315376	0.0357606	0.0334179	0.0372948	0.594118	0.398484	0.0553459
GDCA	0.11761	0.0681633	0.0790668	0.0646173	0.0343294	0.661814	0.665691	0.018618
GHCA	0.00214677	0.00138582	0.00196587	0.00121958	0.743308	0.383845	0.0248019	0.120532
GLCA	0.00867418	0.00604272	0.00544565	0.00552223	0.019232	0.600811	0.257882	0.0557598
GLCA-3S	1.7986	1.16864	1.11231	1.28464	0.0222219	0.556118	0.877898	0.0757155
GUDCA	0.0510618	0.0569123	0.0653624	0.0451605	0.39696	0.892389	0.00142907	0.0998064
HDCA	0.00708598	0.0122358	0.0064912	0.0109255	0.71051	0.345953	0.68718	0.355859
isoCDCA	0.107483	0.167016	0.152446	0.11139	0.170988	0.142311	0.0525105	0.376616
isoLCA	0.00106192	0.00102546	0.000759016	0.000974275	0.0218162	0.777838	0.0224675	0.716436
LCA	0.0140863	0.0150738	0.011423	0.0135307	0.0181574	0.355646	0.864787	0.938665
LCA-3S	0.00534157	0.0030259	0.00343697	0.00360675	0.197388	0.632	0.338288	0.389517
NorCA	0.0030321	0.00234915	0.00248577	0.00191612	0.681718	0.803462	0.00326225	0.00481515
NorDCA	0.00542024	0.00517903	0.00523327	0.00563633	0.574807	0.242107	0.297615	0.493594
TCA	0.00392709	0.0027438	0.00345764	0.00224281	0.212466	0.508693	0.00400337	0.346506
TCDCA	0.0171418	0.0179661	0.0181863	0.0133758	0.379204	0.476725	0.0914826	0.923086
TDCA	0.00901385	0.00841188	0.00807878	0.00781468	0.0674989	0.644977	0.517385	0.0748421
TLCA	0.00138581	0.00131124	0.000980281	0.00124077	0.0292956	0.94607	0.0868036	0.568705
UDCA	0.0210232	0.0190093	0.0244716	0.0142447	0.241072	0.0891631	0.000899965	0.652207

## Sheet: Table S3
Table S3 KEGG Pathway Analysis of Bile Acid Metabolomics
Group	pathway_id	pathway_name	Total	Hits	Up_hits	Down_hits	p value	-Log10(Pvalue)	FDR	Impact	compounds	Compound_name	links
pla_0 vs pro_0	map00121	Secondary bile acid biosynthesis	36	12	9	4	2.1072e-23	22.6763	8.26021e-21	0.333333	C03990; C17658; C07880; C04483; C02528; C15517; C17726; C17737; C05466; C05465; C05122; C17660	LCA; isoLCA; beta-UDCA; DCA; CDCA; HDCA; beta-MCA; ACA; GCDCA; TCDCA; TCA; isoCDCA	https://www.genome.jp/kegg-bin/show_pathway?map00121/C03990%09red/C17658%09red/C04483%09red/C02528%09red/C15517%09red/C17726%09red/C17737%09red/C05466%09red/C05122%09red/C07880%09blue/C07880%09blue/C05465%09blue/C17660%09blue
pla_0 vs pro_0	map00120	Primary bile acid biosynthesis	47	5	4	1	2.55313e-07	6.59293	5.00413e-05	0.0290225	C02528; C05466; C05465; C05122; C17337	CDCA; GCDCA; TCDCA; TCA; 7OH3OCholA	https://www.genome.jp/kegg-bin/show_pathway?map00120/C02528%09red/C05466%09red/C05122%09red/C17337%09red/C05465%09blue
pla_0 vs pro_0	map04976	Bile secretion	174	7	6	1	6.03477e-07	6.21934	7.88543e-05	0.0402299	C03990; C04483; C02528; C05466; C03642; C05465; C05122	LCA; DCA; CDCA; GCDCA; LCA-3S; TCDCA; TCA	https://www.genome.jp/kegg-bin/show_pathway?map04976/C03990%09red/C04483%09red/C02528%09red/C05466%09red/C03642%09red/C05122%09red/C05465%09blue
pla_0 vs pro_0	map04979	Cholesterol metabolism	10	3	2	1	3.13925e-06	5.50317	0.000307647	0.3	C05466; C05465; C05122	GCDCA; TCDCA; TCA	https://www.genome.jp/kegg-bin/show_pathway?map04979/C05466%09red/C05122%09red/C05465%09blue
pla_0 vs pro_0	map00020	Citrate cycle (TCA cycle)	20	1	1	0	0.0609297	1.21517	1	0.0856557	C00158	CA	https://www.genome.jp/kegg-bin/show_pathway?map00020/C00158%09red
pla_0 vs pro_0	map00430	Taurine and hypotaurine metabolism	24	1	1	0	0.0726837	1.13856	1	0.00225734	C05122	TCA	https://www.genome.jp/kegg-bin/show_pathway?map00430/C05122%09red
pla_0 vs pro_0	map01053	Biosynthesis of siderophore group nonribosomal peptides	24	1	1	0	0.0726837	1.13856	1	0.00675676	C00158	CA	https://www.genome.jp/kegg-bin/show_pathway?map01053/C00158%09red
pla_0 vs pro_0	map04922	Glucagon signaling pathway	26	1	1	0	0.078508	1.10509	1	0.0384615	C00158	CA	https://www.genome.jp/kegg-bin/show_pathway?map04922/C00158%09red
pla_0 vs pro_0	map00250	Alanine, aspartate and glutamate metabolism	28	1	1	0	0.0842975	1.07419	1	0.00387597	C00158	CA	https://www.genome.jp/kegg-bin/show_pathway?map00250/C00158%09red
pla_0 vs pro_0	map04742	Taste transduction	33	1	1	0	0.0986199	1.00604	1	0.030303	C00158	CA	https://www.genome.jp/kegg-bin/show_pathway?map04742/C00158%09red
pla_0 vs pro_0	map05230	Central carbon metabolism in cancer	37	1	1	0	0.109924	0.958907	1	0.027027	C00158	CA	https://www.genome.jp/kegg-bin/show_pathway?map05230/C00158%09red
pla_0 vs pro_0	map00720	Carbon fixation pathways in prokaryotes	44	1	1	0	0.129382	0.888126	1	0.0158821	C00158	CA	https://www.genome.jp/kegg-bin/show_pathway?map00720/C00158%09red
pla_0 vs pro_0	map02020	Two-component system	55	1	1	0	0.159143	0.798213	1	0.0181818	C00158	CA	https://www.genome.jp/kegg-bin/show_pathway?map02020/C00158%09red
pla_0 vs pro_0	map00630	Glyoxylate and dicarboxylate metabolism	64	1	1	0	0.182769	0.738097	1	0.00206836	C00158	CA	https://www.genome.jp/kegg-bin/show_pathway?map00630/C00158%09red
pla_1 vs pro_1	map00121	Secondary bile acid biosynthesis	36	12	12	1	2.1072e-23	22.6763	8.26021e-21	0.333333	C03990; C17658; C07880; C04483; C02528; C15517; C17726; C17737; C05466; C05465; C05122; C17660	LCA; isoLCA; beta-UDCA; DCA; CDCA; HDCA; beta-MCA; ACA; GCDCA; TCDCA; TCA; isoCDCA	https://www.genome.jp/kegg-bin/show_pathway?map00121/C03990%09red/C17658%09red/C07880%09red/C02528%09red/C07880%09red/C15517%09red/C17726%09red/C17737%09red/C05466%09red/C05465%09red/C05122%09red/C17660%09red/C04483%09blue
pla_1 vs pro_1	map00120	Primary bile acid biosynthesis	47	5	5	0	2.55313e-07	6.59293	5.00413e-05	0.0290225	C02528; C05466; C05465; C05122; C17337	CDCA; GCDCA; TCDCA; TCA; 7OH3OCholA	https://www.genome.jp/kegg-bin/show_pathway?map00120/C02528%09red/C05466%09red/C05465%09red/C05122%09red/C17337%09red
pla_1 vs pro_1	map04976	Bile secretion	174	7	5	2	6.03477e-07	6.21934	7.88543e-05	0.0402299	C03990; C04483; C02528; C05466; C03642; C05465; C05122	LCA; DCA; CDCA; GCDCA; LCA-3S; TCDCA; TCA	https://www.genome.jp/kegg-bin/show_pathway?map04976/C03990%09red/C02528%09red/C05466%09red/C05465%09red/C05122%09red/C04483%09blue/C03642%09blue
pla_1 vs pro_1	map04979	Cholesterol metabolism	10	3	3	0	3.13925e-06	5.50317	0.000307647	0.3	C05466; C05465; C05122	GCDCA; TCDCA; TCA	https://www.genome.jp/kegg-bin/show_pathway?map04979/C05466%09red/C05465%09red/C05122%09red
pla_1 vs pro_1	map00020	Citrate cycle (TCA cycle)	20	1	1	0	0.0609297	1.21517	1	0.0856557	C00158	CA	https://www.genome.jp/kegg-bin/show_pathway?map00020/C00158%09red
pla_1 vs pro_1	map00430	Taurine and hypotaurine metabolism	24	1	1	0	0.0726837	1.13856	1	0.00225734	C05122	TCA	https://www.genome.jp/kegg-bin/show_pathway?map00430/C05122%09red
pla_1 vs pro_1	map01053	Biosynthesis of siderophore group nonribosomal peptides	24	1	1	0	0.0726837	1.13856	1	0.00675676	C00158	CA	https://www.genome.jp/kegg-bin/show_pathway?map01053/C00158%09red
pla_1 vs pro_1	map04922	Glucagon signaling pathway	26	1	1	0	0.078508	1.10509	1	0.0384615	C00158	CA	https://www.genome.jp/kegg-bin/show_pathway?map04922/C00158%09red
pla_1 vs pro_1	map00250	Alanine, aspartate and glutamate metabolism	28	1	1	0	0.0842975	1.07419	1	0.00387597	C00158	CA	https://www.genome.jp/kegg-bin/show_pathway?map00250/C00158%09red
pla_1 vs pro_1	map04742	Taste transduction	33	1	1	0	0.0986199	1.00604	1	0.030303	C00158	CA	https://www.genome.jp/kegg-bin/show_pathway?map04742/C00158%09red
pla_1 vs pro_1	map05230	Central carbon metabolism in cancer	37	1	1	0	0.109924	0.958907	1	0.027027	C00158	CA	https://www.genome.jp/kegg-bin/show_pathway?map05230/C00158%09red
pla_1 vs pro_1	map00720	Carbon fixation pathways in prokaryotes	44	1	1	0	0.129382	0.888126	1	0.0158821	C00158	CA	https://www.genome.jp/kegg-bin/show_pathway?map00720/C00158%09red
pla_1 vs pro_1	map02020	Two-component system	55	1	1	0	0.159143	0.798213	1	0.0181818	C00158	CA	https://www.genome.jp/kegg-bin/show_pathway?map02020/C00158%09red
pla_1 vs pro_1	map00630	Glyoxylate and dicarboxylate metabolism	64	1	1	0	0.182769	0.738097	1	0.00206836	C00158	CA	https://www.genome.jp/kegg-bin/show_pathway?map00630/C00158%09red
pla_0 vs pla_1	map00121	Secondary bile acid biosynthesis	36	12	7	6	2.1072e-23	22.6763	8.26021e-21	0.333333	C03990; C17658; C07880; C04483; C02528; C15517; C17726; C17737; C05466; C05465; C05122; C17660	LCA; isoLCA; beta-UDCA; DCA; CDCA; HDCA; beta-MCA; ACA; GCDCA; TCDCA; TCA; isoCDCA	https://www.genome.jp/kegg-bin/show_pathway?map00121/C17658%09red/C04483%09red/C02528%09red/C07880%09red/C17737%09red/C05466%09red/C05122%09red/C03990%09blue/C07880%09blue/C15517%09blue/C17726%09blue/C05465%09blue/C17660%09blue
pla_0 vs pla_1	map00120	Primary bile acid biosynthesis	47	5	4	1	2.55313e-07	6.59293	5.00413e-05	0.0290225	C02528; C05466; C05465; C05122; C17337	CDCA; GCDCA; TCDCA; TCA; 7OH3OCholA	https://www.genome.jp/kegg-bin/show_pathway?map00120/C02528%09red/C05466%09red/C05122%09red/C17337%09red/C05465%09blue
pla_0 vs pla_1	map04976	Bile secretion	174	7	5	2	6.03477e-07	6.21934	7.88543e-05	0.0402299	C03990; C04483; C02528; C05466; C03642; C05465; C05122	LCA; DCA; CDCA; GCDCA; LCA-3S; TCDCA; TCA	https://www.genome.jp/kegg-bin/show_pathway?map04976/C04483%09red/C02528%09red/C05466%09red/C03642%09red/C05122%09red/C03990%09blue/C05465%09blue
pla_0 vs pla_1	map04979	Cholesterol metabolism	10	3	2	1	3.13925e-06	5.50317	0.000307647	0.3	C05466; C05465; C05122	GCDCA; TCDCA; TCA	https://www.genome.jp/kegg-bin/show_pathway?map04979/C05466%09red/C05122%09red/C05465%09blue
pla_0 vs pla_1	map00020	Citrate cycle (TCA cycle)	20	1	1	0	0.0609297	1.21517	1	0.0856557	C00158	CA	https://www.genome.jp/kegg-bin/show_pathway?map00020/C00158%09red
pla_0 vs pla_1	map00430	Taurine and hypotaurine metabolism	24	1	1	0	0.0726837	1.13856	1	0.00225734	C05122	TCA	https://www.genome.jp/kegg-bin/show_pathway?map00430/C05122%09red
pla_0 vs pla_1	map01053	Biosynthesis of siderophore group nonribosomal peptides	24	1	1	0	0.0726837	1.13856	1	0.00675676	C00158	CA	https://www.genome.jp/kegg-bin/show_pathway?map01053/C00158%09red
pla_0 vs pla_1	map04922	Glucagon signaling pathway	26	1	1	0	0.078508	1.10509	1	0.0384615	C00158	CA	https://www.genome.jp/kegg-bin/show_pathway?map04922/C00158%09red
pla_0 vs pla_1	map00250	Alanine, aspartate and glutamate metabolism	28	1	1	0	0.0842975	1.07419	1	0.00387597	C00158	CA	https://www.genome.jp/kegg-bin/show_pathway?map00250/C00158%09red
pla_0 vs pla_1	map04742	Taste transduction	33	1	1	0	0.0986199	1.00604	1	0.030303	C00158	CA	https://www.genome.jp/kegg-bin/show_pathway?map04742/C00158%09red
pla_0 vs pla_1	map05230	Central carbon metabolism in cancer	37	1	1	0	0.109924	0.958907	1	0.027027	C00158	CA	https://www.genome.jp/kegg-bin/show_pathway?map05230/C00158%09red
pla_0 vs pla_1	map00720	Carbon fixation pathways in prokaryotes	44	1	1	0	0.129382	0.888126	1	0.0158821	C00158	CA	https://www.genome.jp/kegg-bin/show_pathway?map00720/C00158%09red
pla_0 vs pla_1	map02020	Two-component system	55	1	1	0	0.159143	0.798213	1	0.0181818	C00158	CA	https://www.genome.jp/kegg-bin/show_pathway?map02020/C00158%09red
pla_0 vs pla_1	map00630	Glyoxylate and dicarboxylate metabolism	64	1	1	0	0.182769	0.738097	1	0.00206836	C00158	CA	https://www.genome.jp/kegg-bin/show_pathway?map00630/C00158%09red
pro_0 vs pro_1	map00121	Secondary bile acid biosynthesis	36	12	9	4	2.1072e-23	22.6763	8.26021e-21	0.333333	C03990; C17658; C07880; C04483; C02528; C15517; C17726; C17737; C05466; C05465; C05122; C17660	LCA; isoLCA; beta-UDCA; DCA; CDCA; HDCA; beta-MCA; ACA; GCDCA; TCDCA; TCA; isoCDCA	https://www.genome.jp/kegg-bin/show_pathway?map00121/C07880%09red/C04483%09red/C02528%09red/C07880%09red/C17737%09red/C05466%09red/C05465%09red/C05122%09red/C17660%09red/C03990%09blue/C17658%09blue/C15517%09blue/C17726%09blue
pro_0 vs pro_1	map00120	Primary bile acid biosynthesis	47	5	5	0	2.55313e-07	6.59293	5.00413e-05	0.0290225	C02528; C05466; C05465; C05122; C17337	CDCA; GCDCA; TCDCA; TCA; 7OH3OCholA	https://www.genome.jp/kegg-bin/show_pathway?map00120/C02528%09red/C05466%09red/C05465%09red/C05122%09red/C17337%09red
pro_0 vs pro_1	map04976	Bile secretion	174	7	5	2	6.03477e-07	6.21934	7.88543e-05	0.0402299	C03990; C04483; C02528; C05466; C03642; C05465; C05122	LCA; DCA; CDCA; GCDCA; LCA-3S; TCDCA; TCA	https://www.genome.jp/kegg-bin/show_pathway?map04976/C04483%09red/C02528%09red/C05466%09red/C05465%09red/C05122%09red/C03990%09blue/C03642%09blue
pro_0 vs pro_1	map04979	Cholesterol metabolism	10	3	3	0	3.13925e-06	5.50317	0.000307647	0.3	C05466; C05465; C05122	GCDCA; TCDCA; TCA	https://www.genome.jp/kegg-bin/show_pathway?map04979/C05466%09red/C05465%09red/C05122%09red
pro_0 vs pro_1	map00020	Citrate cycle (TCA cycle)	20	1	1	0	0.0609297	1.21517	1	0.0856557	C00158	CA	https://www.genome.jp/kegg-bin/show_pathway?map00020/C00158%09red
pro_0 vs pro_1	map00430	Taurine and hypotaurine metabolism	24	1	1	0	0.0726837	1.13856	1	0.00225734	C05122	TCA	https://www.genome.jp/kegg-bin/show_pathway?map00430/C05122%09red
pro_0 vs pro_1	map01053	Biosynthesis of siderophore group nonribosomal peptides	24	1	1	0	0.0726837	1.13856	1	0.00675676	C00158	CA	https://www.genome.jp/kegg-bin/show_pathway?map01053/C00158%09red
pro_0 vs pro_1	map04922	Glucagon signaling pathway	26	1	1	0	0.078508	1.10509	1	0.0384615	C00158	CA	https://www.genome.jp/kegg-bin/show_pathway?map04922/C00158%09red
pro_0 vs pro_1	map00250	Alanine, aspartate and glutamate metabolism	28	1	1	0	0.0842975	1.07419	1	0.00387597	C00158	CA	https://www.genome.jp/kegg-bin/show_pathway?map00250/C00158%09red
pro_0 vs pro_1	map04742	Taste transduction	33	1	1	0	0.0986199	1.00604	1	0.030303	C00158	CA	https://www.genome.jp/kegg-bin/show_pathway?map04742/C00158%09red
pro_0 vs pro_1	map05230	Central carbon metabolism in cancer	37	1	1	0	0.109924	0.958907	1	0.027027	C00158	CA	https://www.genome.jp/kegg-bin/show_pathway?map05230/C00158%09red
pro_0 vs pro_1	map00720	Carbon fixation pathways in prokaryotes	44	1	1	0	0.129382	0.888126	1	0.0158821	C00158	CA	https://www.genome.jp/kegg-bin/show_pathway?map00720/C00158%09red
pro_0 vs pro_1	map02020	Two-component system	55	1	1	0	0.159143	0.798213	1	0.0181818	C00158	CA	https://www.genome.jp/kegg-bin/show_pathway?map02020/C00158%09red
pro_0 vs pro_1	map00630	Glyoxylate and dicarboxylate metabolism	64	1	1	0	0.182769	0.738097	1	0.00206836	C00158	CA	https://www.genome.jp/kegg-bin/show_pathway?map00630/C00158%09red
